# Supplementary material for: IL-1R-IRAKM-Slc25a1 signaling axis reprograms lipogenesis in adipocytes to promote diet-induced obesity in mice
Source: Nat Commun. 2022 May 18;13:2748. doi: 10.1038/s41467-022-30470-w (PMC9117277; doi:10.1038/s41467-022-30470-w)
Supplement: Supplementary file 3 — Supplementary Data [file 41467_2022_30470_MOESM3_ESM.xlsx]

## Sheet: Mitochondrial proteins
Comparison of mitochondrial proteins identified in IRAKM IP experiments.
Protein	accession	Gene	MW	IRAKM IP		Normalized to IRAKM		ratio
		ID	kDa	0 hr	1 hr	0 hr	1 hr	1hr/0hr
Interleukin-1 receptor-associated kinase 3	Q8K4B2	IRAKM**	68	21	11	1	1	1
Myeloid differentiation primary response protein MyD88	P22366	Myd88*	34	0	21	0	1.90909	1 hr only
Interleukin-1 receptor-associated kinase 4	Q8R4K2	Irak4*	51	0	3	0	0.272727	1 hr only
39S ribosomal protein L12, mitochondrial	Q9DB15	Mrpl12	22	3	6	0.142857	0.545455	3.81818
3-ketoacyl-CoA thiolase, mitochondrial	Q8BWT1	Acaa2	42	3	5	0.142857	0.454545	3.18182
60 kDa heat shock protein, mitochondrial	P63038	Hspd1	61	17	25	0.809524	2.27273	2.80749
Acetyl-CoA acetyltransferase, mitochondrial	Q8QZT1	Acat1	45	5	9	0.238095	0.818182	3.43636
Aldehyde dehydrogenase, mitochondrial	P47738	Aldh2	57	16	25	0.761905	2.27273	2.98295
ATP synthase F(0) complex subunit B1, mitochondrial	Q9CQQ7	Atp5pb	29	5	10	0.238095	0.909091	3.81818
ATP synthase subunit alpha, mitochondrial	Q03265	Atp5f1a	60	41	45	1.95238	4.09091	2.09534
ATP synthase subunit beta, mitochondrial	P56480	Atp5f1b	56	31	51	1.47619	4.63636	3.14076
ATP synthase subunit delta, mitochondrial	Q9D3D9	Atp5f1d	18	1	3	0.047619	0.272727	5.72727
ATP synthase subunit g, mitochondrial	Q9CPQ8	Atp5mg	11	0	2	0	0.181818	1 hr only
ATP-dependent Clp protease ATP-binding subunit clpX-like, mitochondrial	Q9JHS4	Clpx	69	0	3	0	0.272727	1 hr only
Cytochrome b-c1 complex subunit 1, mitochondrial	Q9CZ13	Uqcrc1	53	1	8	0.047619	0.727273	15.2727
Cytochrome b-c1 complex subunit 2, mitochondrial	Q9DB77	Uqcrc2	48	6	15	0.285714	1.36364	4.77273
Cytochrome c oxidase subunit 5A, mitochondrial	P12787	Cox5a	16	3	5	0.142857	0.454545	3.18182
Dihydrolipoyllysine-residue acetyltransferase component of pyruvate dehydrogenase complex, mitochondrial	Q8BMF4	Dlat	68	0	3	0	0.272727	1 hr only
Dihydrolipoyllysine-residue succinyltransferase component of 2-oxoglutarate dehydrogenase complex, mitochondrial	Q9D2G2	Dlst	49	1	2	0.047619	0.181818	3.81818
Electron transfer flavoprotein subunit alpha, mitochondrial	Q99LC5	Etfa	35	4	5	0.190476	0.454545	2.38636
Elongation factor Tu, mitochondrial	Q8BFR5	Tufm	50	15	17	0.714286	1.54545	2.16364
Enoyl-CoA hydratase, mitochondrial	Q8BH95	Echs1	31	12	13	0.571429	1.18182	2.06818
Glutamate dehydrogenase 1, mitochondrial	P26443	Glud1	61	8	14	0.380952	1.27273	3.34091
Glutaryl-CoA dehydrogenase, mitochondrial	Q60759	Gcdh	49	2	6	0.0952381	0.545455	5.72727
Isobutyryl-CoA dehydrogenase, mitochondrial	Q9D7B6	Acad8	45	0	2	0	0.181818	1 hr only
Malate dehydrogenase, mitochondrial	P08249	Mdh2	36	3	4	0.142857	0.363636	2.54545
Medium-chain specific acyl-CoA dehydrogenase, mitochondrial	P45952	Acadm	46	7	11	0.333333	1	3
Tricarboxylate transport protein, mitochondrial	Q8JZU2	Slc25a1	34	6	8	0.285714	0.727273	2.54545
Mitochondrial 2-oxoglutarate/malate carrier protein	Q9CR62	Slc25a11	34	10	14	0.47619	1.27273	2.67273
Mitochondrial carnitine/acylcarnitine carrier protein	Q9Z2Z6	Slc25a20	33	3	9	0.142857	0.818182	5.72727
Mitochondrial dicarboxylate carrier	Q9QZD8	Slc25a10	32	1	9	0.047619	0.818182	17.1818
Mitochondrial glutamate carrier 1	Q9D6M3	Slc25a22	35	2	6	0.0952381	0.545455	5.72727
Mitochondrial import inner membrane translocase subunit Tim23	Q9WTQ8	Timm23	22	0	3	0	0.272727	1 hr only
Mitochondrial import receptor subunit TOM70	Q9CZW5	Tomm70	68	0	3	0	0.272727	1 hr only
Mitochondrial pyruvate carrier 2	Q9D023	Mpc2	14	5	8	0.238095	0.727273	3.05455
Monofunctional C1-tetrahydrofolate synthase, mitochondrial	Q3V3R1	Mthfd1l	106	1	4	0.047619	0.363636	7.63636
NADH dehydrogenase [ubiquinone] 1 alpha subcomplex subunit 10, mitochondrial	Q99LC3	Ndufa10	41	0	5	0	0.454545	1 hr only
NADH dehydrogenase [ubiquinone] 1 alpha subcomplex subunit 9, mitochondrial	Q9DC69	Ndufa9	43	0	2	0	0.181818	1 hr only
NADH dehydrogenase [ubiquinone] flavoprotein 2, mitochondrial	Q9D6J6	Ndufv2	27	0	3	0	0.272727	1 hr only
NADH dehydrogenase [ubiquinone] iron-sulfur protein 3, mitochondrial	Q9DCT2	Ndufs3	30	0	3	0	0.272727	1 hr only
NADH-ubiquinone oxidoreductase 75 kDa subunit, mitochondrial	Q91VD9	Ndufs1	80	2	3	0.0952381	0.272727	2.86364
Phosphoenolpyruvate carboxykinase [GTP], mitochondrial	Q8BH04	Pck2	71	2	3	0.0952381	0.272727	2.86364
Pyruvate carboxylase, mitochondrial	Q05920	Pc	130	4	21	0.190476	1.90909	10.0227
Pyruvate dehydrogenase E1 component subunit beta, mitochondrial	Q9D051	Pdhb	39	0	4	0	0.363636	1 hr only
Serine hydroxymethyltransferase, mitochondrial	Q9CZN7	Shmt2	56	1	4	0.047619	0.363636	7.63636
Serine/threonine-protein phosphatase PGAM5, mitochondrial	Q8BX10	Pgam5	32	20	25	0.952381	2.27273	2.38636
Short/branched chain specific acyl-CoA dehydrogenase, mitochondrial	Q9DBL1	Acadsb	48	1	2	0.047619	0.181818	3.81818
Short-chain specific acyl-CoA dehydrogenase, mitochondrial	Q07417	Acads	45	0	2	0	0.181818	1 hr only
Succinate dehydrogenase [ubiquinone] flavoprotein subunit, mitochondrial	Q8K2B3	Sdha	73	17	22	0.809524	2	2.47059
Trifunctional enzyme subunit alpha, mitochondrial	Q8BMS1	Hadha	83	24	28	1.14286	2.54545	2.22727
Very long-chain specific acyl-CoA dehydrogenase, mitochondrial	P50544	Acadvl	71	1	7	0.047619	0.636364	13.3636
Note:
*Well-known IRAKM interacting proteins.
**IRAKM immunoprecipitated from adipocytes.
