# Supplementary material for: IL-1R-IRAKM-Slc25a1 signaling axis reprograms lipogenesis in adipocytes to promote diet-induced obesity in mice
Source: Nat Commun. 2022 May 18;13:2748. doi: 10.1038/s41467-022-30470-w (PMC9117277; doi:10.1038/s41467-022-30470-w)
Supplement: Supplementary file 5 — Source Data [file 41467_2022_30470_MOESM5_ESM.zip]

Archive with 5 entries (4 files):
- Source Data /
- Source Data /Uncropped blots.pdf
- __MACOSX/Source Data /._Uncropped blots.pdf
- Source Data /Source data.xlsx
- __MACOSX/Source Data /._Source data.xlsx
