# Supplementary material for: IL-1R-IRAKM-Slc25a1 signaling axis reprograms lipogenesis in adipocytes to promote diet-induced obesity in mice
Source: Nat Commun. 2022 May 18;13:2748. doi: 10.1038/s41467-022-30470-w (PMC9117277; doi:10.1038/s41467-022-30470-w)
Supplement: Supplementary file 5 — Source Data [file 41467_2022_30470_MOESM5_ESM.zip › Source Data /Source data.xlsx]

## Sheet: Fig.1
	Fig. 1b	weeks	IRAKMFF						IRAKMAKO
		0	23.3	23.7	23.2	20.8	20	20.7	22.7	24	23.9	23.1	17.9	19.2
		1	26.5	28.8	26.2	24.7	22.4	21.7	24.8	26.4	24.9	24.4	21.3	20.5
		2	29	32.6	26.2	28.4	24.7	26	26.6	27.6	26.3	27.3	22.1	20.5
		3	31.1	34.4	27.3	28.4	29.6	30.1	28.2	30.2	27.7	28.1	23.7	25.2
		4	33.2	35.5	28.3	35.2	32.7	33.7	30.3	32.9	28.9	29.5	24.3	28.4
		5	36.1	36	29.1	37.7	36.8	37	31.5	31.4	29.2	29.2	25	30.5
		6	38	38.2	30.4	40.1	39.4	39.9	32.5	33.7	30.9	31.4	27	32.4
		7	41.2	39.6	30	42.5	43.4	43.5	34.3	37	32.1	31.6	26.6	34.7
		8	43.3	41.8	31	43.8	45.9	45.1	34.8	39	32.2	32.1	28.5	37.6
		9	45	44.6	32.4	44.2	48	46.8	35	39.7	33.8	33	28.5	38.2
		10	46.8	47.8	36.4	44.7	49.3	48.3	37.2	41.7	35.4	35.9	29.3	42
		11	48.1	49.6	38.6	43.1	48.3	47.1	38.8	43.8	38.5	37.3	26.9	42.6
	Fig. 1c	Fat mass(g)	FF	AKO	Lean mass(g)	FF	AKO
			18.93	11.56		35.31	29.02
			13.49	14.05		29.49	28.9
			19.37	12.22		31.62	27.95
			19.15	15.86		30.8	31.74
			19.2	14.96		31.24	31.79
			18.97	14.73		35.23	29
			21.93	16.44		26.35	35.88
			18.47	17.05		28.39	22.96
			13.32	7.17		22.17	20.7
			16.77			26.7
	Fig. 1d	Time (mins)	IRAKMFF						IRAKMAKO
		0	192	182	233	200	250	224	210	142	153	174	197	195
		15	514	600	599	420	600	600	600	600	575	485	492	600
		30	530	414	541	600	600	600	529	600	455	410	318	600
		60	480	485	551	374	600	600	353	356	195	359	394	530
		90	435	600	365	322	574	600	361	312	160	290	276	446
		120	348	304	307	364	368	600	313	309	198	237	293	213
	Fig. 1e	Time (mins)	IRAKMFF							IRAKMAKO
		0	370	233	372	292	112	268	275	221	336	388	177	255	260
		15	285	224	285	223	203	287	250	217	302	225	258	186	87
		30	212	197	197	186	264	241	249	166	145	232	146	177	74
		60	184	173	245	253	186	140	231	135	196	162	116	180	42
		90	261	221	204	238	241	261	252	245	156	216	125	200	70
		120	278	243	250	273	265	265	269	241	224	203	173	285	88
	Fig. 1f	Area (𝓊m2)	IRAKMFF					IRAKMAKO
		1000	10	11	10	8	7	11	11	12	13
		2000	12	13	11	11	12	18	16	15	17
		3000	17	13	14	13	17	22	25	23	20
		4000	17	18	18	19	19	23	24	22	24
		5000	17	18	21	21	21	13	15	18	17
		6000	14	14	15	13	16	6	6	6	4
		7000	6	5	7	4	3	3	2	3	4
		8000	3	3	4	3	2	3	1	2	2
		9000	2	1	3	3	2	2	1	1	1
		10000	1	1	1	2	1	1	0	0	1
	Fig. 1g		IRAKMFF								IRAKMAKO
		Il1b	0.999678	1.20862	1.70511	1.75825	3.91963	5.37127			1.13215	1.21065	0.743179	0.594185	0.372445	0.452936
		Il6	1.374	1.1573	0.999851	1.07645	1.07957	1.53222			1.42685	1.00073	0.46961	0.636449	0.361663	0.381095
		Tnf	0.999876	1.51717	1.13048	1.01429	2.56915	2.14394			0.505622	0.446594	0.594723	1.15034	0.4798	0.795759
	Fig. 1h	IRAKMFF									IRAKMAKO
		6	3.33333	4.33333	4	4	4.66667	3.66667	4.33333	4.33333	1	2	1	1.33333	3.33333	2.66667	1.66667	2.33333	2.33333

## Sheet: Fig.2
	Fig. 2a		IRAKMFF						IRAKMAKO						Fig. 2b		IRAKMFF						IRAKMAKO						Fig. 2c		IRAKMFF						IRAKMAKO
		23	1446	1455.5	1502.33	1470.67	1724		1529.5	1707	1817.33	1539	1791.5			23	1205	1141.5	1166.33	1179.33	1432.5		1207.5	1323.33	1411	1138	1310			23	7	6.95	7.16667	7.06667	8.35		7.35	8.16667	8.63333	7.3	8.45
		24	1612.5	1395.5	1649	1185.5	1455.67		1795	1372	1394.5	1789.33	2091.67			24	1342.5	1155	1295	913.5	1160.67		1382.5	1010	1051	1363.67	1587			24	7.8	6.75	7.9	5.65	6.96667		8.55	6.45	6.65	8.5	9.93333
		25	1522	1623.33	1572.5	1532	1700.5		1554.67	1631.5	1783.5	1673.5	1795			25	1228	1287.33	1219.5	1198.5	1368		1226	1267.5	1408	1250.5	1339			25	7.33333	7.76667	7.5	7.3	8.15		7.46667	7.8	8.5	7.95	8.5
		26	1744.5	1576	1587.67	1459.33	1667		2111.5	1673.67	1525.67	1783	2036			26	1452	1237.5	1256	1148.67	1297		1682.5	1257	1153.67	1337	1552			26	8.45	7.55	7.63333	6.96667	8		10.15	7.93333	7.26667	8.45	9.65
		27	1450.5	1577.5	1524.5	1516.5	1525.67		1559.5	1538.5	1746.5	1641.33	1793.67			27	1133	1234.5	1178	1202	1188		1218.5	1179.5	1416.5	1226.33	1326			27	6.95	7.55	7.25	7.3	7.26667		7.45	7.35	8.45	7.76667	8.46667
		28	1702.5	1564.5	1772.5	1455.5	1584.5		2179	1760	1543	1599	1890.5			28	1381.5	1270.5	1445	1192	1241		1786	1387	1172.5	1184.5	1496			28	8.2	7.55	8.55	7.05	7.55		10.5	8.4	7.35	7.55	9.05
		29	1607	1604.33	1673.33	1246.5	1653		1752	1729.67	1735	1684	2055.5			29	1284	1249.33	1311.33	942.5	1270		1334	1353	1379	1249.5	1588			29	7.7	7.66667	8	5.9	7.85		8.35	8.23333	8.3	8	9.8
		30	1740	1692.5	1842.5	1622	1704.5		1736.5	1849	1577.33	1878.67	2273.5			30	1406	1328.5	1441.5	1281	1329		1321.5	1423.5	1243	1405.67	1736.5			30	8.35	8.1	8.8	7.73333	8.15		8.25	8.8	7.56667	8.9	10.8
		31	2071.33	2394	2065	2397.5	2061		2077.33	2519.5	1711	2178.5	2251			31	1702	1950.5	1644	1944	1598		1626.67	2084	1337	1618	1777.67			31	10	11.55	9.9	11.55	9.86667		9.93333	12.15	8.2	10.3	10.7667
		32	2210.5	2113.33	2436.67	2514.5	2204.5		2589.5	2453.33	2023	2289	2747			32	1776	1678	1963.33	2012.5	1739.5		2085	1978.67	1585.5	1731.5	2147.5			32	10.65	10.1333	11.7333	12.1	10.55		12.45	11.8	9.7	10.9	13.15
		33	1919	2314.5	1989	2554.33	2143		2422	2139	2020.67	2448	2517			33	1560	1839.5	1582	1999.33	1660		1932	1686	1544	1856.33	1961			33	9.2	11.1	9.5	12.2	10.2		11.65	10.2	9.63333	11.6333	12
		34	2431.5	2453	1691.5	2390.5	2178.67		2274	2697.5	2329.5	2604.5	2480.67			34	1971	1949.5	1315	1840.5	1677		1817	2137.5	1765.5	1953	1906.67			34	11.7	11.75	8.1	11.35	10.3667		10.9	12.95	11.1	12.35	11.8
		35	1866.67	1860.33	2402	1544	1923		2292	2248.5	2442	2279	2511			35	1502.67	1456.67	1926.5	1133.5	1471		1825	1743.5	1878	1646	1965			35	8.96667	8.86667	11.55	7.3	9.15		11	10.7	11.65	10.75	12
		36	2348.5	1843.5	2059.67	2124.33	2091.5		1933.5	1809.33	2238.33	1883	2355			36	1911	1445	1631	1650	1632.5		1501	1428	1684	1374	1807			36	11.3	8.85	9.9	10.1333	10		9.2	8.66667	10.6	8.85	11.25
		37	1835.5	2172.5	1590.5	1892.5	2261.33		2181.5	1875	2023	2327.67	2570.67			37	1460	1733.5	1237.5	1451.5	1757.67		1695	1417.5	1531.5	1728.67	1995			37	8.8	10.4	7.6	9	10.8		10.4	8.9	9.6	11	12.2333
		38	1893.33	1972.33	1530.5	1830	1796.5		2068.33	2666.5	1925	2072	1840.5			38	1521	1541	1208.5	1368.5	1411		1608	2126.5	1447	1540	1373			38	9.1	9.43333	7.35	8.65	8.6		9.86667	12.8	9.15	9.8	8.7
		39	1869.5	1648	1829.33	1531.67	1857.5		1853	2365.33	1980	1980.5	1762.5			39	1506.5	1285	1456	1169.67	1458.5		1438	1834.33	1516.67	1494	1309.5			39	9	7.85	8.8	7.3	8.9		8.85	11.2667	9.4	9.4	8.3
		40	1857.5	1773.5	1558.5	1764.5	1625		2008.5	1878	2007	1974.33	2244.33			40	1488.5	1397.5	1184.5	1359.5	1262.33		1546.5	1440.5	1473.5	1473.33	1713.67			40	8.95	8.5	7.4	8.4	7.73333		9.55	8.9	9.5	9.33333	10.6667
		41	2256.67	2036	1776.5	2393.5	2026.5		2103	2352	2068	2070.5	2274.5			41	1836.33	1618	1426	1866	1624		1648.67	1793.5	1614.5	1548.5	1749.5			41	10.8667	9.8	8.55	11.45	9.75		10.0333	11.15	9.9	9.8	10.85
		42	1633	1663.67	2161.67	1685.5	1930.5		2028	1908.33	2451	1954.5	2065.5			42	1309.5	1342.33	1710.67	1283	1537.5		1595.5	1427	1906.5	1436	1557.5			42	7.85	8	10.3333	8	9.3		9.7	9.03333	11.7	9.25	9.8
		43	1523	2281.5	1733	1843	2436		2312.5	1549.5	2172	2081.33	1802.5			43	1227.5	1857.5	1323.5	1439.67	1913		1772	1110	1706.33	1564	1334.5			43	7.3	11	8.25	8.76667	11.65		11	7.3	10.3667	9.9	8.5
		44	1486.67	1553	1771.5	1331	1715		1418	1853.5	2162.5	1708	1784.33			44	1230	1233	1413.5	1001.5	1357.33		1057	1431	1729.5	1262	1360.67			44	7.16667	7.45	8.5	6.3	8.2		6.7	8.85	10.35	8.05	8.46667
		45	1686	1672.33	1761.33	1548.5	1754		1772	1545	1723	1691.5	2555			45	1382	1350.33	1395.33	1202.5	1407.5		1331.5	1152.67	1362	1256	2029			45	8.15	8.03333	8.46667	7.4	8.4		8.4	7.3	8.25	8	12.25
		46	2438.5	2131.5	2333	1900	2446.5		2646	3343	2287.33	2742.33	3188.5			46	2037	1669	1726	1420.67	1956		2069.5	2497.5	1800	2065	2435.5			46	11.8	10.15	11.05	9	11.7		12.65	15.85	10.9667	13	15.15
		47	2353	3211.5	2991.5	2900	2831.33		3270.5	3633.5	3175.5	2802	3480			47	1801.5	2521.5	2221.5	2239	2143.33		2476	2690	2441	1964	2552.67			47	11.2	15.35	14.1	13.8	13.4667		15.55	17.2	15.1	13.1	16.4333
		48	2747.33	2491.33	2689.5	2385	2662		3058.33	3009.5	3035	3039.5	3446			48	2168.33	1862	1923.5	1740.5	1949.5		2302.33	2140	2284.5	2176	2540			48	13.1333	11.8	12.65	11.25	12.55		14.5333	14.15	14.4	14.25	16.3
		49	2626.5	2740.5	2882.33	2673	2961		3362	3092.33	3291.33	2962	3646.5			49	1993.5	2034.5	2116	1975	2229.5		2542.5	2242.67	2550.67	2119	2778			49	12.5	12.95	13.6333	12.6333	14.05		15.95	14.5667	15.7	13.95	17.3
		50	3229	2870	2571.5	2485.5	2808		3078	3124.5	2918.5	3181.67	3188			50	2649.5	2238.5	1883	1846	2088.33		2340.5	2274	2217.5	2352.67	2310			50	15.55	13.7	12.1	11.75	13.3		14.65	14.7	13.85	15.0333	15
		51	2672.33	2621	2869.5	2501	3273.5		2917	3316	3124.5	2905	3548.5			51	2028.33	1978.33	2104.5	1853.5	2524.5		2196.67	2496.5	2400.5	2091.5	2702.5			51	12.7	12.4333	13.55	11.8	15.6		13.8333	15.75	14.85	13.65	16.85
		52	2684	2726	3012.67	2619	2714		3039	2961	3038.33	2948.5	3425			52	2033	2051.5	2331	1962	2004		2329	2162.67	2354	2135	2590			52	12.75	12.95	14.3667	12.4333	12.85		14.5	13.9667	14.5	13.9	16.3
		53	2631	2494.5	2974	2810	2802.33		2954	3337	3002.5	3317.67	3402			53	1972	1892.5	2204.5	2190	2066		2294.5	2530.5	2347	2472.67	2564.67			53	12.45	11.85	14.05	13.4	13.2667		14.1	15.85	14.35	15.7	16.1667
		54	3043	3012	3069	2876.5	2910		3282.33	3490.5	3255	3348.5	3328			54	2371	2376.5	2293.5	2242	2207.5		2531.33	2685.5	2594.5	2460.5	2483.5			54	14.5333	14.45	14.55	13.7	13.85		15.6333	16.6	15.6	15.85	15.75
		55	3540.5	2787.67	3429	3447	3401.5		3385.5	3988	3203.5	3289	3604			55	2848	2139.33	2675	2730	2675.5		2634.5	3200.33	2483	2440.5	2763.5			55	17	13.2667	16.3667	16.5	16.25		16.15	19.1667	15.25	15.55	17.15
		56	3803	3357	3747.5	3510	3678		3798.5	3852	3435.33	3598.33	3929			56	3076	2734	2972.5	2784	2930		3092.5	3077.5	2710	2754.67	3112			56	18.3	16.15	18	16.8	17.65		18.3	18.5	16.4333	17.1333	18.85
		57	2958.33	3200	3395	3529	3165		3557	3486.5	3406	3460	3837.67			57	2234	2561	2583	2756	2452		2834	2694.5	2662	2648	2922.67			57	14.0333	15.35	16.1	16.85	15.1		17.0667	16.6	16.25	16.5	18.2667
		58	3095	3391	3806	3000	3168		3748.5	3391.67	3510	3663	3966.5			58	2399	2742.67	3034.67	2302	2457.5		2985	2605.67	2749.5	2832.5	3026			58	14.75	16.3	18.2667	14.3	15.1		17.95	16.1667	16.75	17.45	18.85
		59	3798.5	3054	3109.5	3019.67	3087		3530	3911	3872.33	3223	3729.5			59	3100	2423.5	2301	2306	2385		2766	3116	3168	2445.67	2855			59	18.3	14.65	14.65	14.3667	14.7		16.85	18.75	18.6667	15.2667	17.7
		60	3028	3263	3138.5	2881	3188.67		3982.5	3513	3528	3858.5	3701.33			60	2332.5	2604	2348	2206	2478.67		3146.5	2671.5	2697	3020.5	2859.33			60	14.4	15.65	14.85	13.7	15.2		19.1	16.7	16.75	18.4	17.6667
		61	3215	3184.67	3053	3575.5	3185.5		3168.33	3689.5	3223	3059	3859			61	2554	2535.67	2277.5	2873.5	2508		2416	2872.5	2506	2285	2945.5			61	15.3667	15.2667	14.45	17.2	15.2		15.0333	17.6	15.4	14.5	18.35
		62	3146.5	2802	3254	2855	3504.5		3133.5	3620	3265.67	3395	3715.5			62	2497	2145.5	2473	2119.33	2740.5		2446.5	2756.67	2560.33	2585.5	2784			62	15.05	13.35	15.4667	13.5	16.75		15	17.2	15.6333	16.15	17.6
		63	3188	3074	3279	2910	2769.33		3272.5	3399.5	3036	3198.33	3393.33			63	2501.5	2359	2467.5	2288	2072.67		2531	2532	2359.5	2419.67	2509.67			63	15.25	14.65	15.55	13.9	13.1333		15.6	16.05	14.5	15.1667	16.0667
		64	3234.67	3219.33	3012	3081.5	3257		3585.33	3868.5	3686.5	3157.5	3277			64	2571	2562.67	2190	2415.5	2542		2834.33	3015.5	2891	2374.5	2386.5			64	15.5	15.4333	14.2	14.75	15.6		17.1667	18.45	17.6	15	15.45
		65	3223	2906.5	3341.67	3141.33	3203.5		3453	3460	3041.67	3067.5	3830			65	2587	2241.5	2586.33	2440.33	2522		2707.5	2578	2289	2362	2878			65	15.5	13.85	15.9333	15	15.35		16.5	16.3667	14.4	14.6	18.15
		66	2960	2883.5	3059.5	2675	3333		3335	3873	3270.5	3487.67	3259.33			66	2303.5	2265.5	2266.5	2007.5	2568.33		2564.5	2884	2515	2618	2366.67			66	14.1	13.8	14.45	12.65	15.9		15.85	18.3	15.55	16.5333	15.3333
		67	2671.67	3302.5	2746	2899	2892.5		3308.33	3076	3228.5	3038.5	3163.5			67	2099.33	2672.5	1989	2186	2183		2572.67	2207.5	2592	2249.5	2252			67	12.7667	15.85	12.9	13.75	13.75		15.8	14.5	15.5	14.35	14.85
		68	2865	2717.33	3403.67	2747	2803		2913	3082.67	3345	3030.5	3227			68	2284	2047.67	2622.33	2056	2026.5		2203	2263.33	2732	2215.5	2319			68	13.75	12.9	16.2333	13.05	13.2		13.8	14.5667	16.1	14.3	15.15
		69	2610	2688	2812.5	2508.67	2826		3223	3020	2972.67	3299	3677.5			69	1980.5	1988.5	2046	1879.33	2189.5		2445	2198	2277	2490.67	2793.5			69	12.4	12.75	13.25	11.8667	13.45		15.3	14.2	14.1333	15.6667	17.5
		70	2762	2872.5	3055	2799.5	3166.33		3079	3974	3180.5	2905	3876			70	2085.67	2187	2243	2115.5	2461.33		2276	3038	2474	2187	2830.33			70	13.1	13.65	14.45	13.25	15.1333		14.5333	18.9	15.2	13.8	18.2667
		71	3881.5	3317.67	3868	3363	3543.5		4042.5	4408.33	4030	3743.5	4560.5			71	2983	2456	2856.67	2501.5	2702		3095	3291.67	3045.5	2776	3327			71	18.5	15.6667	18.2667	15.95	16.85		19.25	20.8667	19.15	17.75	21.5
		72	3965	3976	4360	3826.33	4339		4426.5	4964.5	4667.67	4215	5137.5			72	2939.5	2944.5	3273	2837	3301		3287	3802	3550	3152.67	3811.5			72	18.75	18.8	20.65	18.0667	20.65		20.95	23.65	22.2	19.9667	24.3
		73	4279	4311.5	4418.5	4425	4504.67		4894	5160.5	5093	4553	4965			73	3171	3194.5	3295.5	3251.5	3380.67		3697	3924.5	3940.5	3426	3643			73	20.2	20.35	20.9	20.9	21.3333		23.25	24.5	24.3	21.6	23.4333
		74	4428.67	4342.67	4370.5	3873	4607.5		5047.33	5418.5	4919	5019.5	5186.5			74	3341.67	3244.33	3264	2867.5	3433		3825.67	4138	3780	3824.5	3836			74	21	20.5333	20.65	18.3	21.8		23.9333	25.75	23.45	23.85	24.5
		75	4380	4380	4707.67	4029.67	4219		4959.5	5502	5068	4960	5260			75	3282.5	3266.5	3528.33	2961.33	3141		3764	4190.67	3916	3768.5	3850.5			75	20.75	20.75	22.3	19	19.95		23.55	26.1667	24.1333	23.55	24.8
		76	4544.5	4143	4591.5	4351.5	4554		5343	5343.5	4971	4842.67	5289.67			76	3470	3067	3410	3226.5	3370		4090	4000.5	3954	3718.33	3881			76	21.6	19.55	21.7	20.6	21.5333		25.4	25.3	23.85	23.0667	24.9333
		77	4377.33	4398.67	4844.5	4211.5	4976.5		5173.33	5528.5	5139.5	4791.5	5295			77	3359	3305.67	3657.5	3234	3722.5		3991	4235	4001	3670.5	4008			77	20.8333	20.8667	23	20.05	23.55		24.6333	26.35	24.55	22.8	25.15
		78	4621.5	4538.5	4844	4438.33	4644.5		4928.5	5397.33	5237.33	5126	5260.5			78	3563	3448	3703.33	3386	3504.5		3864.5	4129.33	4169	4011.5	4014			78	22	21.55	23.0333	21.1	22		23.6	25.6667	25.1333	24.5	25
		79	5319	4737.5	4938.5	4801.5	4922.67		5509	5685	5133.5	4907	5411			79	4170	3714.5	3826	3805.5	3787		4380	4407	4074	3830	4238.33			79	25.45	22.65	23.55	23	23.4667		26.45	27.1	24.6	23.4333	25.8333
		80	4688	4843.5	4947.5	4413.5	4501		5092.33	5500.5	5372	4897	5491.5			80	3636.33	3842	3865	3435.5	3431.5		3996.33	4333	4264.5	3863	4340.5			80	22.3667	23.2	23.65	21.1	21.4		24.3333	26.3	25.75	23.45	26.3
		81	4494.5	4716.33	5023	4552	4915.5		5815	5399.67	5300.5	4956.5	5598			81	3503	3752.67	3988	3517	3820.5		4743.5	4188	4199.5	3922.5	4450			81	21.45	22.6333	24.1	21.7	23.45		28.05	25.7667	25.4	23.75	26.85
		82	4877	4220	5114.5	4838.67	4344		5173	5435.5	5168.67	4725	5576.5			82	3740	3272.5	4027.5	3851.33	3378.5		4113	4211	4159.33	3671	4504.5			82	23.2	20.15	24.45	23.2	20.75		24.8	25.9	24.8333	22.5667	26.85
		83	4627	4447.5	4854.5	4350.5	4554		5125	5246	5355	4546.5	5449.33			83	3573.67	3487.5	3857.5	3325.5	3505.67		4066	3990.5	4192.5	3537.5	4291			83	22.0333	21.25	23.25	20.7	21.6667		24.5667	24.95	25.6	21.7	26.0667
		84	4953.5	4557.33	4904	4422	4540		5534.5	5315	5107.5	4901	5020			84	3869	3547.67	3830	3475.5	3540.5		4432.5	4075.67	4017	3826	3863.5			84	23.65	21.7667	23.4333	21.15	21.7		26.55	25.3	24.45	23.4	23.9
		85	4737	4495	4999.5	4604.33	4689.5		5021.5	5351	5213.33	4670.33	5202			85	3619.5	3549	3909.5	3633.33	3587		3900	4071	4080	3645.33	3976.5			85	22.5	21.55	23.9	22.0333	22.35		24	25.45	24.9333	22.3	24.75
		86	4518.5	4626.5	4599.5	4478	4781.33		5220.5	5089.5	4705.5	4550	5426.67			86	3524.5	3629	3546	3527.5	3734.67		4037.5	3879.5	3676	3553	4179.33			86	21.6	22.1	21.95	21.4	22.8333		24.85	24.2	22.45	21.7	25.8667
		87	4695.33	4151	4729.5	4298	4592.5		4986.67	4761.5	4870.5	4605.5	5087.5			87	3637.67	3250.33	3583	3367.5	3557.5		3933	3551	3725.5	3576.5	3847			87	22.4	19.8333	22.5	20.5	21.9		23.8667	22.5	23.2	22	24.15
		88	4541.5	4188	4772.33	4382.67	4283		5092.5	4898	5026	4619.5	5039.5			88	3411.5	3222.5	3709.33	3438	3260.5		3970	3678.67	3829.33	3577.5	3776			88	21.55	19.95	22.7667	20.9667	20.35		24.3	23.2333	23.9	22.05	23.85
		89	4766.5	4542.5	4548	4582	4591.67		5226	5226	4639	4704.67	5228			89	3642.5	3499.5	3455.5	3576	3529		4062	3889.5	3626	3687.67	3872.67			89	22.65	21.65	21.6	21.9	21.8667		24.95	24.75	22.2	22.4667	24.7333
		90	4573.33	4459.33	4882	4451	4149		4964	5311	4911.5	4811	5091.5			90	3560.67	3514.33	3811.5	3429	3168.5		3890	4141	3799	3701	3847.5			90	21.8333	21.3333	23.3	21.2	19.7		23.7333	25.4	23.45	22.95	24.15
		91	4118.5	4261.5	4880	4018	4269		5126	5051.67	5004.33	4853.5	5081.5			91	3160.5	3310	3768.67	3005.33	3213.5		3968.5	3832.67	3846	3676	3834.5			91	19.6	20.35	23.2667	19.0333	20.25		24.4	24	23.8333	23	24.1
		92	4544	4328.5	4626.5	4072.5	4523		4905	5149	5046	4657.67	5331			92	3470	3316	3561.5	3046.5	3491		3797	3847	3970.5	3516.33	4076.33			92	21.6	20.6	22.05	19.3	21.5667		23.4	24.4	24.15	22.1	25.3667
		93	4215.33	4241.5	4561	4333.5	4618.5		4969	5302.5	5411.5	4677	5153.5			93	3247	3328	3463	3288	3562		3939	4061.5	4300	3552	3878.5			93	20.0667	20.3	21.7	20.6	22		23.8	25.2	25.95	22.25	24.45
		94	4158.5	4205.33	4728.33	4172	4630.5		5479	5196.33	5037.5	4669	5474.5			94	3172	3371	3632.67	3260.5	3603.5		4399	4041	3954	3538	4176.5			94	19.75	20.2	22.5	19.95	22.1		26.35	24.8	24.1	22.15	26.05
		95	4442	4405.5	4807	4226	4668		4841.5	5411	5396.67	4649.33	5249.5			95	3370	3520	3736.5	3236.33	3695		3911.5	4134.5	4373.67	3543	4113.5			95	21.1	21.15	22.95	20.1	22.35		23.25	25.75	25.9667	22.0667	25.1
	Fig. 2e		IRAKMFF								IRAKMAKO
		Pgc1a	1	1.39247	1.42837	1.22266	1.267	2.31464			1.49665	3.04735	4.60549	2.53326	2.83062	6.95461
		Prdm16	1.81279	1.82048	1.41117	2.17641	1.78558	0.999999			1.11174	2.24738	5.27784	3.24695	3.80108	3.07622
		Cidea	1.43561	1.00001	1.2502	1.37595	1.10654	1.27472			1.4546	1.51572	2.85371	4.25881	2.08454	2.41006
		Ucp1	1	1.10434	1.11181	1.26374	1.19276	1.45668			2.33219	1.18044	2.64292	0.898851	3.13138	2.05003
	Fig. 2f	FF	AKO		Fig. 2g	FF	AKO		Fig. 2h	fat mass	FF	AKO	lean mass	FF	AKO
		36.8889	37.7222			26.4	25.8				3.67	1.81		22.19	23.39
		37.3333	37.5556			25.1	24.3				2.68	2.46		21.46	21.19
		37.6667	39.0556			27.3	25.8				2.5	2.38		24.55	22.59
		37.3889	38.4444			27.6	24.4				3.51	2.28		23.59	21.55
		37.1111	37.6667			28.1	26.5				4.2	0.51		23.06	25.48
						27.1	23.1				2.85	2.36		23.79	19.56
	Fig. 2j		IRAKMFF								IRAKMAKO
		Pgc1a	1.65294	1.00019	0.944323	1.04694					2.47255	1.90396	1.71119	1.89474
		Prdm16	1.48658	1	1.17609	1.05995					2.56685	2.0181	2.46229	1.93053
		Cidea	0.999732	0.804029	0.823014	0.728714					1.37244	1.5007	2.08694	1.41297
		Ucp1	1.00013	1.3773	1.10553	1.38018					1.92999	2.22525	3.10632	1.99697
	Fig. 2k	FF	AKO
		37.4444	37.5556
		36.7778	38.5
		37.5556	38.6667
		37.2778	37.5
		37	37.8889

## Sheet: Fig.3
Fig. 3a		IRAKMFF			IRAKMAKO
	16:0	26.9909	33.2431	28.714	23.4381	22.5352	22.5413
	16:1	2.92053	3.37506	3.5871	2.60228	2.52877	2.66783
	18:0	8.03522	12.9183	4.30258	4.21505	4.56826	4.14445
	18:1	34.3905	39.8615	41.6772	30.6373	25.0383	27.6708
	18:2	33.7542	38.7876	40.2091	29.5268	28.7136	28.6904
	20:2	1.06785	1.21814	1.33641	0.997868	0.812494	0.879855
	20:4	11.5173	13.2465	14.0011	9.90574	9.216	9.70205
	22:6	2.96822	3.4468	3.43953	2.43452	2.20199	2.44899
Fig. 3b		IRAKMFF			IRAKMAKO
	16:0	1.30552	42.9205	30.2324	35.0029	31.4648	47.6329
	16:1	2.40461	2.02579	1.55056	1.16933	1.00218	1.37329
	18:0	0	10.5357	5.82864	8.71573	7.54381	12.1381
	18:1	10.1922	14.2485	11.3496	6.59339	6.2246	8.87051
	18:2	14.2746	13.6124	10.4511	6.78139	5.71788	7.91938
	20:4	5.27911	4.95852	4.2533	2.2329	1.86313	2.54587
	22:6	1.26637	1.24565	0.97668	0.637093	0.549088	0.765348
Fig. 3c		WT					IRAKM KO
	Control	1	1.34126	1.15351			1.32975	1.0828	1.06442
	IL-1β	2.11927	1.88586	1.93161			1.07419	1.11791	1.08483
Fig. 3f	Time (minutes)	WT					WT IL-1β					IRAKM KO					IRAKM KO IL-1β
	1.38234	616.61	666.562	645.744	643.084		526.875	527.529	464.677	555.366		527.912	664.425	612.967	596.717		581.671	577.469	653.604	659.552
	9.89682	611.117	669.539	640.116	623.822		517.596	525.072	470.816	576.699		517.102	654.918	610.233	584.21		576.516	570.618	641.885	650.704
	18.4028	609.193	673.435	648.724	625.515		514.189	529.193	491.058	585.294		517.075	654.513	616.416	586.005		574.676	571.403	643.796	648.077
	27.0204	286.269	285.009	457.881	419.512		255.965	309.082	286.011	319.906		281.981	417.74	380.956	379.156		313.835	313.253	393.024	380.725
	35.5304	268.445	285.085	442.159	401.306		221.928	295.823	265.599	258.17		315.515	414.838	383.492	379.264		253.893	257.448	338.211	368.48
	44.042	236.835	272.601	401.176	369.465		200.073	268.86	231.075	204.823		263.132	365.046	338.336	375.43		209.185	249.321	287.319	338.494
	52.6574	1557.65	1632.45	1491.49	1468.41		1245.73	1497.26	1074.74	1240		1493.75	1485.76	1453.56	1561.7		1524.09	1505.91	1307.71	1512.05
	61.1689	1386.02	1484.21	1457.9	1274.79		1003.77	1286.01	881.82	923.041		1478.14	1266.48	1126.17	1438.42		1267.73	1302.97	1029.07	1300
	69.6823	1256.5	1345.44	1408.94	1117.8		908.567	1259.89	836.126	833.574		1443.43	1202.51	960.191	1378.93		1170.52	1224.6	944.8	1275.28
	78.2919	136.503	136.332	179.766	198.742		130.698	130.747	116.866	105.13		157.69	169.236	150.911	168.838		181.398	139.318	148.099	150.477
	86.8036	163.514	178.351	184.914	217.69		154.666	162.886	151.528	137.605		173.273	189.654	181.929	193.749		173.894	150.029	154.691	180.159
	95.3185	160.254	180.637	187.877	213.923		152.841	162.866	151.963	142.587		170.059	179.775	175.088	185.708		159.597	148.349	152.151	180.211
Fig. 3g	WT															WT IL-1															MKO															MKO IL-1
	1557.65	1632.45	1491.49	1468.41	1222.66	1386.02	1484.21	1457.9	1274.79	1105.18	1256.5	1345.44				1245.73	1497.26	1074.74	1240	1003.76	1286.01	881.82	923.041	908.567	1259.89	836.126	833.574				1493.75	1485.76	1453.56	1561.7	1478.14	1266.48	1126.17	1438.42	1443.43	1202.51	960.191	1378.93				1524.09	1505.91	1307.71	1512.05
Fig. 3i		WT					IRAKM Mito-mut
	Control	1.02543	1	0.981893			0.904583	0.940944	0.927766
	IL-1β	1.64313	1.75982	1.90214			1.02338	0.9591	0.972571
[truncated: 8 more columns]

## Sheet: Fig.4
	Fig. 4c	Mitochondrial citrate	WT					IRAKM KO
		Control	69.2567	57.2248	64.802			61.2597	59.8569	87.056
		IL-1β	74.5506	76.6068	62.1298			130.83	113.71	114.886
		Cytoplasmic citrate	WT					IRAKM KO
		Control	130.194	182.647	218.528			123.784	146.351	225.403
		IL-1β	321.78	272.806	266.677			137.767	161.975	240.161
	Fig. 4d		WT					IRAKM KO
		Control	1	1.03577	0.857396			1.06859	0.943926	0.999646
		IL-1β	1.76449	1.9562	1.93838			1.41093	1.26349	1.18003
	Fig. 4g		WT					IRAKM KI
		Control	1.50838	1	0.967318			1.32751	1.40154	1.17095
		IL-1β	2.6331	2.43925	2.0581			1.79651	1.78296	1.34385
	Fig. 4h		WT					IRAKM KI
		Control	1	0.922564	0.88691			0.770026	0.788875	1.05417
		IL-1β	1.43785	1.48297	1.59672			0.988533	0.932071	0.901422
	Fig. 4j		WT					IRAKM Phos-mut
		Control	1	0.975202	0.957544			0.887911	0.896859	0.928796
		IL-1β	1.60238	1.71618	1.85497			1.11276	1.04812	1.08139

## Sheet: Fig.5
	Fig. 5g		WT					Slc25a1 T155A
		Control	1	0.901187	0.908817			0.678504	0.785795	0.96656
		IL-1β	1.65806	1.83581	1.74152			1.09391	1.12849	1.14459
	Fig. 5h		WT					Slc25a1 T155A
		Control	1	1.02996	1.05357			1.49625	0.7826	0.719213
		IL-1β	1.44954	1.42975	1.3698			1.02724	1.12185	1.05424

## Sheet: Fig. 6
	Fig. 6d		WT			IRAKM KO
		Control	0.0082349	0.00568823	0.00545853	0.00551183	0.0148831	0.00241342
		IL-1β	0.00654996	0.0049531	0.00714639	0.00670029	0.0123408	0.00453889
		Iso	0.264269	0.28566	0.339446	0.398516	0.195604	0.285044
		IL-1β+Iso	0.0567559	0.114272	0.0878435	0.277627	0.16454	0.368091
	Fig. 6e		WT			Slc25a1 KD
		Control	0.000159224	0.000243255	6.74914e-05	0.000340442	9.12412e-05	8.48835e-05
		IL-1β	0.000226917	0.000101292	0.000104366	0.000208268	5.49907e-05	0.000271046
		Iso	0.0812807	0.237843	0.262588	0.132852	0.279925	0.130246
		IL-1β+Iso	0.0190352	0.0144879	0.021562	0.130141	0.119147	0.088703
	Fig. 6h		WT			IRAKM KO
		Control	1	1.13186	1	1.41757	0.714298	1.17582
		IL-1β	2.09886	1.70327	2.03292	1.54943	0.978023	1.10989
		Iso	1.24175	1.06593	0.802206	1.65931	0.824183	0.84616
		IL-1β+Iso	1.92304	1.68129	2.14281	1.32966	1.37361	0.84616

## Sheet: Fig. 7
	Fig. 7a	Time(weeks)	WT							IRAKM KI
		0	22.4	23.2	21.8	23.1	20	23.4	22.6	20.4	21.6	21.2	20.5	22.5	22.8	21.5
		1	25.1	22.7	25.8	24.8	24.7	28	26.3	22.9	22.3	24.2	25.4	24.7	25.2	22.8
		2	26.7	24.6	27.4	29	25.8	30.2	29.3	23.2	23.8	26.3	26.6	26.7	23.6	26.2
		3	29.5	27.5	31.6	29.5	26.2	32.9	34.4	23.8	24.8	25	28.7	30.8	30.2	31.5
		4	30.5	31.9	35.2	28.9	32.9	35.4	36.7	24	25.5	25.6	31.8	33.1	30.3	29.4
		5	32.6	33.6	36.8	29.5	33.3	37.2	39.1	27.2	25.2	26.8	26.6	31.3	34.6	31.9
		6	34.6	36.8	39.2	36.5	30.8	40.4	41	29.5	26.9	28.2	27.6	33.9	36.8	34.2
		7	36	37.3	32	41.4	37.3	42.5	42.7	28.5	30.7	28.1	29.1	38.5	35.5	36.7
		8	41.4	39.1	33.8	40.4	44	43.9	43.5	33	30.7	29.9	29.5	37.8	41.6	38.6
		9	42.9	40.8	35.5	45.4	42.3	43.6	45.6	35.3	33.4	30.4	32.1	38.7	42.8	39.6
		10	44.3	41	43.3	36.3	46.9	42.7	47.7	36.5	34.5	31.1	32.7	38.1	44.6	39.2
		11	43.7	41	34.9	47.1	45.1	44.1	48.9	35.8	36.7	32.8	32.8	40.9	46.1	40.4
	Fig. 7b	Time(mins)	WT							IRAKM KI
		0	298	220	244	208	235	331	264	174	179	224	313	372	351	227
		15	147	244	287	215	182	388	355	186	160	160	122	165	168	175
		30	204	110	253	131	242	222	217	181	75	146	80	161	113	100
		60	193	146	243	198	273	272	106	137	66	121	87	192	188	121
		90	243	203	213	158	239	307	123	143	70	140	74	141	148	109
		120	159	234	320	380	448	313	351	206	95	210	177	260	242	129
	Fig. 7d	VO2		WT					IRAKM KI						VCO2		WT					IRAKM KI						EE		WT					IRAKM KI
			23	2648	2074.5	1993.5	1779.5	1562	2186	1693.5	2533	3077.5	2273.5			23	2058	1646	1496.5	1365.5	1180	1612.5	1170	1860	2226	1627.5			23	12.6	9.95	9.45	8.45	7.45	10.35	7.95	11.95	14.5	10.65
			24	1797.33	1690	1947.67	1696	1656.33	2031.67	2242.33	1621	2499.67	2127.67			24	1353.67	1310.33	1466.33	1326.67	1277.67	1519.67	1658.67	1150	1786.67	1517.67			24	8.53333	8.06667	9.23333	8.1	7.9	9.63333	10.5667	7.6	11.7333	10
			25	1955.5	1643.5	2031	1401.5	1530.5	1387	2176	1555.5	1881.5	1954			25	1496.5	1235	1557.5	1076.5	1140	965	1585.5	1089	1314	1368			25	9.3	7.8	9.65	6.7	7.25	6.5	10.25	7.3	8.8	9.15
			26	2053	1508	2061.5	1443	1611.5	1702.5	1749.5	2219.5	2204	1929.5			26	1651	1143	1595.5	1130.5	1210	1304	1236.5	1615	1581.5	1352			26	9.85	7.15	9.85	6.85	7.6	8.1	8.2	10.45	10.35	9
			27	1950.5	1617	2160.5	1497.5	1417	1569.5	1832.5	1481.5	2576	2094			27	1546	1257	1658	1205.5	1086	1192	1333.5	1023.5	1851	1513			27	9.35	7.7	10.3	7.2	6.75	7.45	8.65	6.9	12.1	9.85
			28	1646.33	1438	1745	1167.33	1708	1499.33	1857.67	1551	1823.67	1892.67			28	1295	1112.67	1314.33	866.333	1325.33	1117	1336.67	1107	1255.67	1350			28	7.83333	6.86667	8.3	5.5	8.16667	7.1	8.73333	7.26667	8.5	8.9
			29	1421	1516.5	1697.5	1528.5	1565.5	1464.5	1601	1502.5	2636	2263.5			29	1080.5	1197	1272	1222.5	1202.5	1088.5	1123.5	1057.5	1920	1651.5			29	6.75	7.3	8.05	7.3	7.45	6.9	7.5	7.05	12.45	10.65
			30	1790	1563.5	1871	1295.5	1662	1796.5	1881	1460.5	1883	1842.5			30	1421.5	1210.5	1410	986	1325.5	1433	1372	1038.5	1311.5	1313.5			30	8.55	7.45	8.85	6.15	8	8.65	8.85	6.85	8.8	8.65
			31	1712.33	1465	1704.67	1356	1528.33	1500.67	1804.33	1750	1993	2042			31	1358	1080	1265.67	1056	1177.33	1118.33	1307	1281.67	1432.67	1464			31	8.2	6.93333	8.06667	6.46667	7.3	7.06667	8.5	8.26667	9.36667	9.6
			32	1490	1530	1612.5	1402	2007	1727.5	1800.5	1601.5	1901.5	2139.5			32	1133.5	1136	1237	1125.5	1562	1370	1298	1177	1335	1519.5			32	7.1	7.25	7.7	6.75	9.6	8.3	8.45	7.6	8.9	10.05
			33	1677.5	1332.5	1808	1188.5	1553	1511.5	1923.5	1467	1784.5	1798			33	1355.5	974	1383	892	1127.5	1140.5	1452.5	1045	1233.5	1243.5			33	8.05	6.3	8.6	5.65	7.3	7.15	9.1	6.9	8.35	8.4
			34	1775.67	1530	1766.67	1367	1648.33	1734	1680.33	1593.67	2140.33	1947			34	1395.67	1155.67	1318.33	1060	1242	1346.67	1201.67	1140	1516.67	1410			34	8.5	7.26667	8.36667	6.53333	7.83333	8.26667	7.9	7.5	10.0333	9.16667
			35	1663	1418	1784.5	1347	1693	1724	1691	2273	1993	2362			35	1279.5	1031.5	1352.5	1034	1262	1270.5	1237	1745	1426	1728.5			35	7.9	6.7	8.45	6.4	8	8.15	8	10.8	9.35	11.15
			36	1985	1757.5	2416	1709.5	1953	2272.5	2078.5	2327	2611.5	1867.5			36	1533.5	1348.5	1917.5	1378	1546	1798.5	1602	1760.5	1892	1297			36	9.5	8.35	11.6	8.25	9.35	10.9	9.9	11.05	12.3	8.75
			37	2491.33	2003	2298.67	1815.33	2234.33	2383.67	2509.33	2911.67	2693.67	2601.33			37	1998.67	1553.33	1753	1452.67	1760	1864	1944	2197	1947.67	1904.33			37	11.9667	9.56667	10.9333	8.7	10.7	11.3667	11.9667	13.8333	12.6667	12.2667
			38	2780	2099	2589	2024.5	2278.5	2408.5	2790.5	2756.5	2018.5	2754			38	2195	1684	2009.5	1611	1792.5	1836	2101	2047	1411.5	1982			38	13.3	10.05	12.35	9.7	10.9	11.45	13.2	13.05	9.45	12.95
			39	2518.5	1780.5	2093	1508	1641.5	1599	2286	2759	2834	2498.5			39	1964	1353.5	1586	1158	1274.5	1183	1676	2013	2058	1816			39	12.05	8.45	9.95	7.2	7.8	7.6	10.8	13	13.35	11.75
			40	2811.5	1526.5	2611.5	1476.5	1630	2307.5	2432	2446	2621.5	2276			40	2203.5	1134.5	2012	1114	1238.5	1797.5	1785.5	1802	1848	1667			40	13.45	7.2	12.45	7	7.75	11	11.5	11.55	12.25	10.75
			41	2309	1891.33	2545.67	1486	2075.33	1933.33	2437.67	1752.33	2141.33	2034.33			41	1798.33	1434	2013.33	1165.67	1611	1479.33	1842.33	1260.33	1513.33	1476.67			41	11.0333	9	12.2	7.13333	9.9	9.2	11.6	8.23333	10.0333	9.56667
			42	1897	1784.5	2041	1945	1490	1826	2026	1743	2597.5	2142			42	1474	1349.5	1541.5	1538	1085.5	1376.5	1446	1229	1874	1582.5			42	9.05	8.5	9.7	9.3	7.05	8.65	9.5	8.15	12.2	10.1
			43	2191	2077.5	2095.5	1525	1606	2182.5	1910	2781.5	1887.5	2045			43	1733.5	1577.5	1633.5	1187.5	1194	1699	1390.5	2042	1315	1460			43	10.5	9.85	10	7.3	7.6	10.45	9	13.1	8.85	9.6
			44	1903.67	1689	2210.67	1744.33	1607	1530.33	2187.33	1693.67	2088.33	2165.33			44	1507	1259	1699.33	1370.33	1244.67	1153.67	1644.33	1213.67	1493	1562.67			44	9.1	8	10.5333	8.36667	7.66667	7.26667	10.4	7.93333	9.83333	10.1667
			45	2193.5	1768.5	2471	1500.5	2022.5	1908	2950.5	2035	2250.5	2529			45	1775	1359.5	1916	1175.5	1588	1542.5	2182.5	1495.5	1619.5	1839			45	10.55	8.4	11.75	7.15	9.7	9.2	13.95	9.6	10.55	11.9
			46	2673	1993	2046.5	1925	2447	1574.5	1881.5	2753.5	2193	1920.5			46	2141.5	1531.5	1553	1539.5	1922	1181	1336.5	2035.5	1538	1384.5			46	12.85	9.5	9.75	9.25	11.7	7.45	8.8	13	10.25	9.05
			47	2055.67	1369.33	2303.67	1488	1647	1887.67	1999.33	1994.67	2461.33	1942.67			47	1628.33	993.667	1790.33	1136.67	1246	1487.67	1496	1448.67	1769	1372			47	9.86667	6.46667	11	7.1	7.83333	9.03333	9.46667	9.4	11.5667	9.1
			48	2130.5	1641	1560.5	1412.5	2342	2183.5	1758.5	1794	2425.5	2014			48	1705.5	1209.5	1130.5	1073	1826.5	1678.5	1260	1318.5	1760.5	1459			48	10.25	7.75	7.35	6.7	11.15	10.4	8.25	8.45	11.45	9.5
			49	1866	1272.5	2011	1391	1599.5	1349	2190	1873.5	1743	2198.5			49	1523	944.5	1588	1105.5	1176.5	988.5	1636.5	1350.5	1208.5	1571			49	9	6	9.6	6.65	7.55	6.35	10.35	8.85	8.1	10.35
			50	1872	1611.33	1728.67	1522	1903.67	1850.67	1866.67	1627	2111.67	2016.67			50	1532.67	1259.67	1371.33	1210	1463.33	1439.67	1380.33	1186	1527.33	1444.67			50	9	7.7	8.3	7.3	9.06667	8.83333	8.83333	7.66667	9.96667	9.46667
			51	2623.5	2382.5	3276.5	1797.5	3039	2870	3128.5	2654	3424.5	3024.5			51	2154	1753	2575	1414	2296.5	2169.5	2301.5	1940.5	2487	2168			51	12.65	11.25	15.65	8.6	14.4	13.65	14.8	12.55	16.1	14.2
			52	2983	2514.5	2993	2440.5	2897.5	3090.5	3660.5	3100.5	3346.5	3303			52	2348	1845.5	2221.5	1890.5	2138.5	2340	2666.5	2239	2412.5	2378			52	14.3	11.9	14.15	11.6	13.65	14.7	17.25	14.6	15.75	15.5
			53	2767.5	2512.5	2996.5	2421	2905	3033.5	3504	3235	3179	3104			53	2087.5	1823	2230.5	1796.5	2150.5	2271	2611.5	2356.5	2264.5	2218.5			53	13.1	11.8	14.15	11.45	13.7	14.35	16.6	15.25	14.9	14.55
			54	2996	2796	3263	2642.67	2961	2929	3287.67	3255.33	3641.67	3277.33			54	2348.67	2085	2493.67	2065	2204.33	2209	2440.67	2380.33	2652	2395			54	14.3	13.2333	15.5	12.6333	14	13.9333	15.5667	15.3667	17.1333	15.4333
			55	3208	2695.5	2991.5	2418	2979	3023.5	3377.5	3137.5	3568.5	3322.5			55	2475.5	2000	2235	1850.5	2193.5	2255	2448	2292	2590.5	2406			55	15.3	12.75	14.15	11.55	14.05	14.3	15.9	14.8	16.8	15.65
			56	2845.5	2599	3173	2390	2860.5	3150	3104.5	3135	3488.5	2938.5			56	2137	1886	2418	1736	2065.5	2391.5	2307	2316.5	2526.5	2076			56	13.45	12.25	15.1	11.25	13.45	14.95	14.7	14.8	16.4	13.75
			57	3116.33	2821.67	3065.67	2317.33	3103.33	3040.67	3111.33	3187.33	3227	3047			57	2440.33	2132.67	2271	1715.67	2317.33	2315.33	2340.33	2326.67	2321.33	2201.67			57	14.9	13.4	14.5	10.9667	14.7	14.4667	14.7333	15	15.1667	14.3333
			58	2710.5	2490.5	3028	2240.5	2874.5	3164.5	3691	3017	3542.5	3346.5			58	2008	1810.5	2265.5	1658	2077.5	2429.5	2832	2214	2608	2454.5			58	12.85	11.75	14.35	10.6	13.5	15.05	17.6	14.25	16.75	15.8
			59	2933.5	2828	3219.5	2482.5	2919.5	3096.5	3296.5	2962.5	3790.5	3023.5			59	2253	2136.5	2410	1869.5	2167.5	2369.5	2398	2211	2844	2161			59	13.95	13.4	15.25	11.8	13.8	14.75	15.55	14.05	18	14.2
			60	3084.33	3085	3705	2805	3357.67	3938.67	3814.33	4342	3801.67	3631.33			60	2356	2373	2973	2177.33	2576	3134.67	2910.33	3316	2815.67	2669.67			60	14.6667	14.7	17.8	13.3667	16	18.8667	18.1333	20.6333	17.9667	17.1667
			61	3349	3358	3596.5	2878	3262.5	3568.5	4420.5	4427.5	4233	3746.5			61	2584	2645	2835.5	2231	2512	2818.5	3354	3320	3133.5	2789.5			61	15.95	16.1	17.2	13.75	15.55	17.05	21	21	20	17.75
			62	3704	3216.5	3574.5	2677	3102	3815	4454.5	4398.5	4050.5	4051.5			62	2914.5	2589	2910	2077.5	2429.5	3026.5	3363.5	3354	3008.5	3080.5			62	17.75	15.45	17.25	12.8	14.85	18.25	21.15	20.9	19.15	19.25
			63	3577.33	2997	3330.33	2599	3018	3434.67	3796	3726.67	3948.33	3537			63	2788	2358	2674.33	2002.67	2354.33	2621.67	2841.67	2789	2950.33	2642.67			63	17.1	14.3333	16	12.4	14.4	16.3333	18	17.6667	18.6667	16.7333
			64	3799.5	3056.5	3278.5	2850	2929.5	4175	3663	4248.5	4586.5	3548			64	3025	2374	2567.5	2171	2175	3229	2626	3142.5	3412.5	2564.5			64	18.2	14.6	15.65	13.55	13.85	19.9	17.2	20.1	21.7	16.7
			65	3513	3241	3580.5	2798	2958	3646.5	4362.5	3572.5	3667.5	3503.5			65	2698.5	2501.5	2856.5	2148	2220.5	2681	3265.5	2609.5	2669.5	2553.5			65	16.7	15.45	17.15	13.3	14.05	17.2	20.7	16.85	17.3	16.55
			66	3203	2852.5	3953.5	2698	2991	3609	4051.5	4398	3705	3297			66	2447.5	2187	3249	2074	2307	2686	2985	3240.5	2674	2438.5			66	15.2	13.55	19.1	12.85	14.3	17.1	19.1	20.75	17.45	15.55
			67	3262.33	3120	3339.67	2517.67	2923.67	3557	3669	3659	3714.67	3499.67			67	2512.33	2341.67	2629.33	1890.33	2191.67	2632	2679.67	2622.67	2690.33	2548.33			67	15.5333	14.8	16	11.9333	13.8667	16.8	17.3	17.1667	17.4667	16.4667
			68	3168	2979.5	3377	2681.5	3038.5	3382.5	3728	4026.5	3342.5	3369			68	2415	2240.5	2665.5	2080.5	2300	2461	2676.5	2949.5	2392	2431			68	15.1	14.15	16.15	12.8	14.45	15.9	17.5	19	15.7	15.85
			69	3676.5	3373.5	3509	2544.5	3837	3702.5	3487	3923.5	3714	3379			69	2935	2580.5	2765.5	1927.5	3026	2728	2582	2858.5	2744.5	2425.5			69	17.65	16	16.8	12.05	18.4	17.45	16.45	18.5	17.55	15.9
			70	3447.33	2863	3384.67	2753	3301	3590.67	3766.67	3859	3859.33	3213.33			70	2682.67	2166.67	2654	2076	2475.67	2643	2749.33	2796.67	2815.67	2277.33			70	16.4333	13.6333	16.1667	13.1	15.6667	16.9667	17.7667	18.1667	18.2	15.0667
			71	3015.5	2736.5	2969.5	2557	2911	3124.5	3862.5	3806.5	3384	3235			71	2296.5	2002	2306.5	1883	2134.5	2277.5	2785.5	2766	2411	2334			71	14.35	12.9	14.15	12.1	13.75	14.7	18.15	17.9	15.9	15.25
			72	3411	2850	3186	2756	2763	3954.5	3486	3349	3500.5	3156.5			72	2674	2116	2491.5	2052.5	2048.5	2987.5	2538	2416.5	2528	2283.5			72	16.3	13.5	15.25	13.05	13.05	18.75	16.4	15.75	16.45	14.85
			73	2837.67	2851.67	3193.33	2278.67	2906.33	3022.33	3961.33	3229.67	3549	3278.67			73	2142.33	2101	2467.33	1639.33	2234.33	2243	2915.67	2331	2571	2329			73	13.4667	13.4667	15.2	10.7	13.8333	14.3	18.7	15.2	16.7	15.4
			74	2748	2917.5	2933.5	2274	2916.5	3679.5	3464	3336	3345.5	2970			74	2045	2179	2232	1626	2164	2753	2509.5	2457	2420	2105.5			74	13	13.8	13.95	10.7	13.8	17.45	16.3	15.75	15.75	13.95
			75	3184.5	2858.5	3405.5	2545	2943.5	3009	3434	3232	3599	3711			75	2486.5	2134.5	2663	1909	2234.5	2207	2535	2386	2620.5	2688.5			75	15.2	13.55	16.25	12.1	14	14.2	16.25	15.25	16.95	17.45
			76	3923.33	3446.33	3953.67	2914	3723.67	4198	4704.67	4121	4367	4267.67			76	2992	2518.33	3010.67	2134	2721.67	3199.33	3488.67	3093.33	3215	3113.33			76	18.7	16.2667	18.8	13.7667	17.5667	19.9667	22.2667	19.5333	20.6333	20.1
			77	4260	4248	4540	3264.5	4418	4684.5	5140	4742	4891.5	4805.5			77	3156	3165	3408	2363.5	3267	3557.5	3913.5	3576.5	3643.5	3551			77	20.15	20.1	21.5	15.4	20.9	22.25	24.4	22.5	23.15	22.7
			78	4427.5	4778.5	4963.5	3443.5	4525.5	4997	5279	4829.5	5107	4803.5			78	3284	3635.5	3690	2506	3367	3865.5	3968	3617	3790.5	3498			78	20.9	22.7	23.45	16.25	21.45	23.8	25	22.85	24.15	22.65
			79	4583.5	4144	4894	3643.5	4528.5	5029.5	5329	5012.5	5388	5062.5			79	3442	3092	3624	2677	3357.5	3793	4012	3777	4021.5	3699.5			79	21.75	19.6	23.15	17.2	21.4	23.85	25.25	23.75	25.5	23.9
			80	4535.33	4261	4877.67	3769	4617.33	5085	5388.67	5090	5226.33	5048			80	3424.67	3146.33	3641.67	2795.33	3400.33	3874.67	4038.33	3979	3963.33	3717.33			80	21.5	20.1333	23.1	17.8333	21.8	24.1667	25.5667	24.3	24.8333	23.8667
			81	4800.5	4557	4780	3796.5	4724.5	5125.5	5434.5	5152.5	5506	4772.5			81	3719	3405.5	3563	2815.5	3505.5	3910.5	4051.5	3982.5	4172	3457			81	22.9	21.6	22.65	18	22.35	24.35	25.7	24.55	26.15	22.5
			82	4578.5	4473.5	4899	3778.5	4884.5	5205	5695	5272.5	5227.5	5054			82	3531	3369	3631.5	2807.5	3671.5	4032.5	4272	4125	3974	3702			82	21.8	21.2	23.15	17.85	23.15	24.8	27	25.2	24.85	23.85
			83	4725	4751.67	5020.67	4044.67	4777.33	5373.67	5746.67	5341.33	5642	5217.67			83	3643.33	3637.33	3818	3045	3583.33	4100	4394.33	4175	4309.67	3841.33			83	22.5	22.6333	23.8667	19.2	22.6667	25.5333	27.3	25.5333	26.8333	24.6667
			84	4898.5	4514.5	5543.5	3975	5103.5	5482.5	5622	5942	5655.5	5022			84	3707	3489	4307	3024	3914	4284.5	4219.5	4654	4276.5	3702.5			84	23.25	21.55	26.45	18.9	24.25	26.2	26.6	28.4	26.85	23.7
			85	5064.5	4805.5	5337.5	3939	4896.5	5315.5	6034	5210	5762.5	5230			85	3946	3732	4175.5	2967.5	3861.5	4123	4651.5	4028.5	4372.5	3885			85	24.2	22.95	25.5	18.7	23.45	25.35	28.75	24.85	27.35	24.75
			86	5018.33	4545	5368	4068	4817.67	5242.33	5812.33	5277.67	5404.67	5425.33			86	3899.33	3549	4175.33	3095	3689.33	4052.33	4418.33	4053	4033.67	4090.33			86	23.9333	21.7	25.6333	19.3333	22.9333	25	27.6	25.1667	25.5667	25.7667
			87	5146	4316	4632.5	3754.5	4648	5306	5415	5414	5702	5107			87	4053	3279	3554.5	2796.5	3504.5	4100.5	4058	4247	4307.5	3812.5			87	24.65	20.5	22.05	17.75	22.05	25.3	25.7	25.9	27.1	24.15
			88	4539	4514.5	5432	4134	4807	5321.5	5628	5170.5	5442	5046			88	3422	3431	4195.5	3118	3634	4074	4238	3985.5	4053.5	3768			88	21.55	21.45	25.9	19.6	22.85	25.3	26.7	24.65	25.75	23.9
			89	4745	4330	4618	3824.33	4830.33	5375	5514.33	5374	5338	5138.67			89	3623	3365	3549.67	2865.33	3695.33	4106.67	4186	4141	3996.33	3856			89	22.5333	20.6667	21.9667	18.1333	23	25.5667	26.2	25.5667	25.3	24.3333
			90	4516.5	4352	5244.5	3877.5	4843	5181	5643	5103	5293	5177.5			90	3405	3281.5	4067	2934	3712	3994.5	4301.5	3882.5	3913	3914			90	21.4	20.65	25.05	18.45	23.05	24.65	26.8	24.25	25	24.55
			91	4778	4516	4822	3636.5	4690.5	5279.5	5543.5	5214	5402.5	5184.5			91	3622	3411.5	3823	2712.5	3566	4083.5	4242	4049	3986	3912.5			91	22.7	21.4	23.1	17.2	22.3	25.2	26.4	24.9	25.5	24.6
			92	4617.5	4669	4786.5	3879	4844.5	5384	5297.5	5079	5375.5	4853.5			92	3540.5	3562	3683	2902.5	3642.5	4095.5	3934.5	3912	4009	3640			92	22	22.2	22.8	18.4	22.95	25.55	25.05	24.2	25.45	23
			93	4537.67	4062	5162.33	3795.33	4847	5248.33	5422.67	5190	5061	5015			93	3415	3064.33	4034	2832.67	3702	3990.67	4054.33	4041	3730.33	3751.33			93	21.5333	19.2667	24.6667	17.9667	23.0333	24.9333	25.7	24.8	23.9	23.7667
			94	4614	4346	4819	4117.5	4927	5208.5	5656.5	5307	5460	5019			94	3506	3236.5	3843.5	3117	3773	4016	4319	4106.5	4088	3792			94	21.9	20.55	23.15	19.55	23.45	24.8	26.9	25.3	25.85	23.8
			95	4881.5	4480	5267	3466	4708	5142.5	5430	5660	5409	4851			95	3796.5	3364.5	4155.5	2569	3534	3899.5	4082.5	4396.5	4096	3624.5			95	23.3	21.25	25.2	16.4	22.3	24.45	25.7	27	25.7	23
	Fig. 7e		WT						IRAKM KI
		Pgc1a	2.22928	1.50849	2.56156	2.14229	1.00005	1.4601	3.9316	5.02727	2.84817	3.12352	3.09441	3.67233
		Prdm16	1.08967	1.25609	0.99984	0.88956	1.57944	0.807939	1.62589	1.78136	1.46385	1.57352	3.56635	1.57258
		Cidea	2.48637	2.72979	2.2129	2.18493	1.63426	0.807939	2.7716	2.42567	2.68076	4.08713	5.06794	3.62235
		Ucp1	1.3684	1.27786	1.09058	1.05274	0.984542	0.839374	3.21494	2.63887	2.4264	2.94778	2.01026	1.26786
	Fig. 7g	WT	KI
		27.3	24.5
		25.1	24.6
		29.5	23.1
		27.8	25.8
		25.8	25.2
		24.7	25.5
	Fig. 7h	WT	KI
		2.32	2.59
		2.9	2.2
		2.96	1.99
		2.89	2.17
		3.11	2.38
		4.08	0.98
	Fig. 7j		WT				IRAKM KI
		Pgc1a	1.00017	1.29492	1.01531	1.12015	3.11531	2.22778	2.38217	2.89176
		Prdm16	1.00014	1.47503	1.10405	1.17889	1.98342	2.05368	1.75885	1.43621
		Cidea	1	1.23151	0.863304	0.91355	1.97018	1.22668	1.34299	1.42383
		Ucp1	1.65488	1.00014	1.11731	1.14141	2.56258	3.06626	3.63481	4.27722

## Sheet: Extended Data Fig. 1
	Extended Data Fig. 1e		Adipocytes			Macrophages
		iWAT	0.880459	0.910683	0.209755	1.4331	1.41833	1.28481
		BAT	1.0002	1.20098	0.599135	2.3378	1.90255	1.43483
	Extended Data Fig. 1f		IRAKMFF						IRAKMAKO
		eWAT	1.6	1.64	2.35	2.38	2.47	2.81	1.56	1.05	1.81	1.5	1.53	2.04
		iWAT	2.56	2.35	2.49	1.76	3.16	2.06	0.99	1.98	2.01	1.83	1.54	2.25
		BAT	0.41	0.42	0.53	0.5	0.34	0.34	0.32	0.4	0.23	0.31	0.29	0.34
	Extended Data Fig. 1g		IRAKMFF						IRAKMAKO
		0	22.4	21	20.6	18.7	20.1	19.8	22	22.5	21.5	20.6	21.1	19.9
		1	23.5	22.8	22.4	20.8	21.6	21.2	23.6	23.7	23.1	22.4	23	22
		2	24.6	24	24	21.5	25.1	25.1	24.7	24.4	24.5	23.5	24.3	24.1
		3	25.8	24.6	25.8	23	26.7	25.9	25.5	25.5	25	25.1	24.4	25
		4	26	25.2	26.6	23.6	27.8	27	26.3	26	25.9	25.8	25.2	25.8
		5	27.1	26.2	27.8	24.4	27.3	28.7	27.7	28	27.3	26.5	26.2	26.6
		6	29	28	27.1	24.5	27.3	29.1	28.6	28.9	27.9	26.5	26.2	27.7
		7	28.7	27.3	28.5	25.4	28.8	29.4	28.4	29.3	27.8	26.5	25.9	27.5
		8	28.3	27.8	29.5	25.7	29.6	30.4	28.7	28.3	27.6	28.3	26.2	27.2
		9	28.9	28.4	30.7	25.5	30.6	28.3	28.7	29	28	27.5	26.1	28.6
		10	28.9	28.3	30.4	24.9	29.9	31.1	28.9	28.8	28	28.6	26.8	29.7
		11	29.8	29	32.2	25.8	29.6	31.2	29.8	30.1	28.9	27.7	27.6	30
		12	29.6	29	31.1	26.4	29.7	31.2	29.8	30.2	28.9	28.2	28.4	30.6
	Extended Data Fig. 1h		IRAKMFF						IRAKMAKO
		0	204	223	197	215	156	187	212	169	188	179	158	204
		15	185	204	175	195	142	164	195	148	172	168	143	186
		30	147	173	153	152	126	143	162	121	152	146	126	164
		60	124	131	115	127	101	98	132	103	121	116	94	118
		90	137	142	127	132	116	113	145	156	116	128	114	131
		120	158	154	142	172	165	142	141	164	149	152	135	167

## Sheet: Extended Data Fig. 2
	Extended Data Fig. 2a	IRAKMFF					IRAKMAKO
		2.7625	2.08	2.135	2.565	2.6975	2.96	2.1525	1.7025	2.2975	1.975
	Extended Data Fig. 2b	IRAKMFF					IRAKMAKO
		488.125	309.375	361.125	397.583	346.458	357	518.292	415.333	333.611	473.458
	Extended Data Fig. 2c		IRAKMFF					IRAKMAKO
		23	6.56667	6.73333	5.3	6	10	6	8.96667	6.8	8.4	8.25
		24	5.4	6.55	7.83333	7.9	7.33333	6.4	7.7	6.5	8.2	8.43333
		25	6.46667	7.1	6.73333	5.96667	8.53333	7.13333	7.2	7.73333	8.66667	7.2
		26	5.55	6.55	6.45	5.75	7.3	6.45	8.3	7.05	7.9	7.2
		27	6.36667	6.8	5.56667	5.76667	7.7	6.46667	7.06667	6.6	7.63333	7.63333
		28	5.8	6.7	6.45	7	10.3	5.7	8.85	7.25	8.45	8.7
		29	6.56667	7.4	5.63333	6.66667	8.3	6.43333	7.33333	6.16667	7.76667	7.83333
		30	5.55	7.25	7.25	6.8	7.85	5.65	9.35	7.55	8.25	8.75
		31	7.4	7.46667	7.03333	7.03333	10.2	6.86667	8.46667	8.96667	10.1667	9
		32	8.5	10.6	10.5	9.25	13.1	9.75	9.4	8.6	10.75	9.9
		33	11	9.16667	8.96667	9.9	12.4667	9.63333	11.2667	11.6	12.6667	10.3
		34	11.1	9.6	10.35	9.9	10.45	10.45	11.35	11.1	13.25	8.85
		35	9.35	10.7333	7.76667	11.2333	10.8333	8.5	11.9667	10.2	12.9333	8.86667
		36	10	8.05	7.9	9.3	12.65	8.2	10.15	11.65	12.75	7
		37	11.5	7.8	9.26667	10.2667	8.63333	10.0667	10.2667	8.5	12.0667	7.86667
		38	9.63333	8	6.85	8.4	11.65	8.46667	12.5	9.5	11.1	7.45
		39	9.8	7.85	7.26667	9.3	11.9	9.45	10.6667	9.46667	11.2	9.13333
		40	9.13333	7.1	8.65	7.35	9.25	9.73333	10.05	7.75	10	8.85
		41	9.55	10.3	9.5	8.16667	11.5	9.75	10.9	9.1	10.2333	9.2
		42	9.3	9.9	11	10.15	10.3	10.4667	11.65	6.8	10.25	10.3
		43	7.75	9.65	9.93333	7.83333	12.3333	8.75	8.7	9.06667	9.23333	8.16667
		44	9.03333	6.46667	6.05	8.35	8.5	7.1	9.65	9.55	8.9	7.35
		45	5.9	9.85	6.3	5.96667	9.5	7.65	8.2	7.1	8.53333	8.3
		46	5.8	9	8.65	6.85	10.85	8.1	7.35	7.6	9.35	7.5
		47	13.2	11.85	11.1667	9	14.2333	11.9	13.1333	12.5667	11.8	13.5333
		48	12.6	13.6333	13	9.45	14.45	11.7667	13.5333	13.7	13.65	13.8
		49	14.85	13.7	13.9	10.4667	16.9333	10.9	13.55	14.9	12.9667	13.5333
		50	12.6	13.5667	13.6	13.1	14	12.2667	14.6667	13.45	12.9	14.35
		51	13	13.6	12	11.9	14.5	13.3	13	14.5667	15.5667	14.8333
		52	13.8	12.5	13.05	9.8	13.2	10.7667	12.9	14	15.6	13.25
		53	13.95	12.8	13	11.0667	14.1333	12.05	12.95	13.6	13.6333	14.5
		54	13.3667	13.6	13.2667	12	14.9	12.2333	12.4	15.5	13.2667	15.6333
		55	12.55	14	15	12.5	15.35	12.5	14	15.15	14.75	14.75
		56	16.4333	16.4333	16.2333	14.4333	18.6333	14.9	16.7333	17.5667	14.3667	17.4
		57	17.5	14.4	16.55	15.1	16.35	17.15	17.75	18	17.55	15.05
		58	16.4	14.4333	16.5667	12.7667	18.5333	14.2	17.8	17.3667	15.0667	16.6
		59	17.15	15.15	15.35	15.05	14.7	15.05	14.4	16.8	17.55	13.5
		60	14.8333	14.7	15.0667	13.9667	14.3333	15.2333	16.4333	15.6333	16.5	13.0667
		61	16.9	15.3	14.45	14.85	16.55	13.75	16.25	17.85	13.85	12.75
		62	14.2	14.4333	15.7	13.1333	14.7667	14.4	16.4667	17.2667	15.0667	14.3667
		63	17.7	14	12.9	12.7	16.3	13.6	16.75	14.75	15.5	12.9
		64	14.4	13.4333	14.5667	13.1333	15.6667	14.8	15.5667	16.6	17.8333	13.9
		65	16.4667	14.05	14.95	14.15	15.2	15.2	16.65	16.35	15.45	14.95
		66	15.65	15.6333	14.1	14.3333	18.1667	15.0333	17.6	14.9333	18.1667	17
		67	15.2	16.6	16.25	13.95	16.7	13.8667	14.95	14.65	15.75	12.95
		68	12.7	12.75	14.1333	10.6667	15	12.15	13.2	14.7333	14.5	14.4333
		69	13.4	14.5333	11.85	12.55	15.65	13.7	14.55	15	13.45	13.2
		70	12.8	14.35	14.1333	10.9667	15.7	12.4	13.4333	14.0333	16.1667	14.0333
		71	15.7	16.9667	15.05	12.3	17.7	14.6	16.7	15.45	19.6	14.8
		72	20.1	19.7	18.7	15.8333	19.9	18.8	18.4333	19.4333	19.7667	18.4
		73	19.6	20.4	20.35	17.1	21.7	18.5667	21.15	21.6	22.5	19.6
		74	20.15	19.7	20.9667	17.7333	22.2333	20.6	21.4667	21.5	22.8	20
		75	22	21.6333	21.3	19.4	22.15	20.5	22.65	23.15	23.5	20.05
		76	20.05	21.35	22.4667	18.2333	23.1	20.95	21.9333	21.8333	22.5667	20.6
		77	20.9667	21.5	22.9	18.2	23.2	21.8333	20.1667	23.05	23.85	20.15
		78	21.15	21.2	22.5333	18.6	23.4	19.15	21.15	22.4	23.6	21.3667
		79	22.6	21.6333	22.9	18.95	24.65	22.5333	23.2667	24.3	23.25	21.75
		80	25.8	24.3	23.1667	20.6	24.2333	21.9	22.75	24.6333	25.0333	22.8
		81	24.3	22.2333	23.25	21.5	23.55	22.5	24.6333	24.4	24.05	20.9
		82	24	21.5	22.7	19.3667	23.3333	22.65	22.1	24.0333	23	20.1
		83	22.5333	22.3	21.8	19.9667	23.9667	21.9333	23.9	23.5	23.5	20.6333
		84	23.7	21.1	24.1	19.85	22.45	20.75	21.9	22.8	23.25	20.95
		85	22.3667	21.2333	21.0333	19.8333	22.0333	21.7667	22.6667	23.7667	23.8667	20.8667
		86	24.15	21.45	21.3	19.5	22.6	22.5	21.45	22	22.85	20.75
		87	22	22.1333	20.3667	19.8667	22.4667	19.3667	22.4	22.9	24.2	20.5333
		88	21.9	20.4	19.85	18	21.55	21.55	20.7	21.55	22.3	20.4
		89	22.1667	20.2667	20.4667	17.8333	22.4	21.3667	21.1	22.6333	23.0667	19.5667
		90	23.4333	21.05	20.75	17.85	21.5	22.05	22.25	21.45	23.95	20.65
		91	23.85	21.7	21.8	17.6667	23.9	20.6	21.5667	22.8333	24.1333	19.6
		92	23.4333	23.05	21.5	18.95	20.6	20.05	20.35	23.8	23.3	20.4
		93	22	20.7333	21	18.9	22.1333	21.4333	20.2333	21	22.1667	19.6667
		94	22.1667	20.05	22.45	18.55	21.45	20.3	21.05	22.85	23.4	20

## Sheet: Extended Data Fig. 3
		Extended Data Fig. 3a		IRAKMFF			IRAKMAKO
			iWAT	362.221	382.365	383.316	217.093	215.824	277.999
			BAT	118.731	139.932	134.381	53.4898	93.7767	73.316
		Extended Data Fig. 3b	iWAT	IRAKMFF			IRAKMAKO				BAT	IRAKMFF			IRAKMAKO
			16:2	0.0065035	0.00701541	0.00843134	0.00773347	0.00571248	0.0085544		16:2	0.010513	0.00851887	0.00732397	0.00715371	0.00665797	0.0103202
			18:3	0.477959	0.533271	0.566372	0.361709	0.341212	0.353683		18:3	0.273355	0.221344	0.175614	0.112682	0.10313	0.13391
			20:0	0.0540607	0.104667	0.0241035	0.0181956	0.0271448	0.0224244		20:0	0.00132219	0.071166	0.0379563	0.0512138	0.0515908	0.0780976
			20:1	0.591715	0.661445	0.724451	0.460472	0.430535	0.430666		20:1	0.0270404	0.139786	0.102514	0.0642728	0.0581261	0.0845146
			20:3	0.379216	0.435525	0.46745	0.479078	0.428852	0.444281		20:2	0.19554	0.379681	0.3069	0.180457	0.172236	0.244963
			20:5	0.0657118	0.0707878	0.0781404	0.0670204	0.0616623	0.0618855		20:3	0.150293	0.195488	0.153157	0.0949022	0.0870806	0.134979
			22:3	0.0102668	0.0120305	0.0127156	0.0103539	0.00939345	0.00971363		20:5	0.0505233	0.0374042	0.0302839	0.0268686	0.0231564	0.0331508
			22:4	0.566258	0.643787	0.705219	0.600491	0.508984	0.544821		22:3	0.0028577	0.00387827	0.00341147	0.00241501	0.00215273	0.00310865
			22:5	0.309465	0.357846	0.387037	0.366603	0.313076	0.332777		22:4	0.22046	0.375378	0.296017	0.145453	0.141284	0.192151
											22:5	0.197519	0.244963	0.184488	0.105844	0.0952745	0.138643
		Extended Data Fig. 3c		WT			IRAKM KO
			Control	0.933003	1	1.0971	0.964093	0.94237	1.14448
			IL-1β	1.29961	1.50658	1.5271	1.07155	1.08899	1.04429
		Extended Data Fig. 3d		WT			IRAKM KO
			Control	1.14712	1.13026	1	1.00969	1.04863	0.939814
			Insulin	1.85067	1.88779	1.63357	1.68919	1.917	1.32271
		Extended Data Fig. 3e	WT																																								IRAKM KO
			38.2	35.2	21.1	25.4	36.2	28.2	27.8	22.6	41.2	25.4	34.8	35.1	33.4	29.3	41.2	39.2	45.2	29.9	28.7	30.9	36.6	35.4	22.5	28.7	38.2	45.2	29.6	37.4	32.8	30.8	37.4	24.5	26.2	29.5	34.3	40.9	41.2	31.5	34.6	29.6	25.3	27.2	29.6	26.1	27.4	24.7	29.5
[truncated: 33 more columns]

[truncated: 3 more sheets: Extended Data Fig. 4, Extended Data Fig. 6, Extended Data Fig. 7]
